# Supplementary material for: Changes in Eating Behaviors and Their Associations with Weight Loss in Japanese Patients Who Underwent Laparoscopic Sleeve Gastrectomy
Source: Nutrients. 2023 Jan 10;15(2):353. doi: 10.3390/nu15020353 (PMC9866351; doi:10.3390/nu15020353)
Supplement: Supplementary file 1 [file nutrients-15-00353-s001.zip]

Archive with 1 entries (1 files):
- nutrients-2140223-supplementary.pdf
